# Supplementary material for: The Association of Assisted Reproductive Technology with Placental and Umbilical Abnormalities
Source: J Pers Med. 2025 Apr 27;15(5):176. doi: 10.3390/jpm15050176 (PMC12113098; doi:10.3390/jpm15050176)
Supplement: Supplementary file 1 [file jpm-15-00176-s001.zip]

Archive with 1 entries (1 files):
- jpm-3599172-supplementary.pdf
